# Supplementary material for: Low use of long-lasting insecticidal nets for malaria prevention in south-central Ethiopia: A community-based cohort study
Source: PLoS One. 2019 Jan 10;14(1):e0210578. doi: 10.1371/journal.pone.0210578 (PMC6328101; doi:10.1371/journal.pone.0210578)
Supplement: S3 File — (XLSX) [file pone.0210578.s003.xlsx]

## Sheet: LLIN use by Gender (Fig3)
Week	Proportion of individuals using LLINs per week (%)	Male	Female
1	30.9	30.9	30.9
2	39.6	39.6	39.6
3	45.4	45.7	45.1
4	45	44	46
5	53.3	52.9	53.6
6	51.8	52.2	51.4
7	45.8	45.8	45.7
8	47.9	48.4	47.4
9	52.8	52.8	52.8
10	56.8	56.5	57.1
11	55.5	55.1	55.9
12	53.9	54.1	53.7
13	54.8	54	55.6
14	54.7	53.9	55.5
15	55.5	54.9	56.1
16	53.2	52.7	53.6
17	50.2	49.9	50.6
18	47.4	46.8	48.1
19	45.3	44.7	46
20	46.1	45.6	46.6
21	45.1	44.5	45.8
22	44.1	43.8	44.4
23	41.9	41.1	42.7
24	42.2	41.9	42.6
25	40.8	40.2	41.3
26	39.8	39.2	40.4
27	35.9	35.4	36.3
28	36.4	36.1	36.8
29	40.2	39.4	41
30	37.1	36.2	38.1
31	35.7	35.1	36.4
32	34.5	34.2	34.8
33	35.5	35.1	35.9
34	33.9	33.3	34.5
35	36	35.1	37
36	32.1	31.6	32.6
37	32.2	31.5	33
38	29.5	28.8	30.3
39	28	27.4	28.5
40	25.4	24.7	26
41	25.3	24.8	25.7
42	25.2	24.7	25.7
43	22.5	22.2	22.8
44	22.4	21.9	22.9
45	19.8	19	20.5
46	18.5	17.8	19.2
47	17.8	16.8	18.9
48	16.5	15.7	17.3
49	15.4	14.5	16.3
50	14.1	13.3	15
51	13.5	13	14.1
52	13.7	13.2	14.3
53	12.7	12.3	13.2
54	12.2	11.9	12.5
55	11.1	10.6	11.5
56	10	9.5	10.6
57	12.7	12.3	13.1
58	8.1	7.6	8.6
59	6.2	6	6.4
60	7.8	7.2	8.4
61	9	8.5	9.6
62	8.8	8.4	9.2
63	9.2	8.6	9.9
64	8.7	8.3	9.1
65	8.2	7.9	8.6
66	6.5	6.2	6.8
67	5.7	5.5	5.9
68	5.5	5.3	5.7
69	5.3	4.9	5.8
70	5.8	5.4	6.2
71	5.8	5.5	6.1
72	5.4	5	5.8
73	4.9	4.4	5.4
74	4.3	3.9	4.7
75	4.4	4.1	4.8
76	4.7	4.4	4.9
77	4.5	4.2	4.8
78	4	3.9	4
79	4.2	4.2	4.3
80	4.1	4.1	4.1
81	4.3	4.4	4.2
82	3.7	3.6	3.9
83	3.3	3.2	3.4
84	2.7	2.5	2.9
85	2.8	2.7	2.9
86	2.5	2.4	2.6
87	1.7	1.7	1.7
88	2	1.8	2.1
89	2.6	2.4	2.7
90	2.3	2.2	2.4
91	1.6	1.5	1.7
92	1.1	1.1	1.2
93	1.1	1.1	1.1
94	1	1	1
95	1.1	1.1	1.2
96	1	1	1
97	0.8	0.8	0.9
98	0.8	0.7	0.9
99	0.6	0.6	0.6
100	0.5	0.6	0.4
101	0.6	0.7	0.5
102	0.5	0.6	0.4
103	0.5	0.7	0.4
104	0.5	0.6	0.4
105	0.4	0.4	0.4
106	0.3	0.4	0.2
107	0.3	0.4	0.3
108	0.3	0.4	0.3
109	0.4	0.4	0.3
110	0.6	0.6	0.5
111	0.5	0.5	0.5
112	0.4	0.5	0.4
113	0.4	0.4	0.4
114	0.3	0.3	0.2
115	0.3	0.4	0.2
116	0.3	0.3	0.2
117	0.2	0.3	0.2
118	0.2	0.2	0.1
119	0.2	0.2	0.1
120	0.2	0.3	0.1
121	0.1	0.1	0.1

## Sheet: LLIN use by Age group (Fig4)
Week	Proportion of individuals using LLINs per week (%)	<5 Year	5-14 year	15-24 Year	>24 Year
1	30.9	29	29.4	28.6	35.1
2	39.6	38.1	36.4	36.5	45.9
3	45.4	41.5	40.9	41.2	55.2
4	45	35	38.8	42.7	58.5
5	53.3	45.9	47.5	49	66.3
6	51.8	46.9	44.4	47.4	65.5
7	45.8	47.9	40	41.6	53.7
8	47.9	42.2	40.3	44.4	61.6
9	52.8	46	45.5	51.5	65.1
10	56.8	50.2	48.9	55.5	69.8
11	55.5	48.5	47.2	54.4	69.1
12	53.9	47.8	48	54.2	63.4
13	54.8	48.9	47.1	53.9	66.9
14	54.7	48.7	47.1	53.9	66.8
15	55.5	49.7	48	55.3	67
16	53.2	47.4	48.9	53.3	60.9
17	50.2	43.4	43.3	49.7	61.9
18	47.4	41.9	40.4	45.7	59.2
19	45.3	42.3	38.2	42.3	56.8
20	46.1	42	39.2	43.8	57.4
21	45.1	39.9	37.7	44.5	56.5
22	44.1	39.8	36.3	42.6	56.1
23	41.9	37	35	40.2	53.3
24	42.2	37.4	35.5	40.7	53.2
25	40.8	35.5	34.5	38.1	52.4
26	39.8	33.4	33.3	38.5	51.5
27	35.9	31.7	31.4	33.6	44.7
28	36.4	33	31.4	34.6	45.2
29	40.2	36.1	34.6	39	49.5
30	37.1	33.7	31.7	34.7	46.7
31	35.7	31.6	30.8	34.5	44.3
32	34.5	30.6	31.2	31.7	42.1
33	35.5	30.1	29.2	34	46.6
34	33.9	28.9	27.7	32.5	44.5
35	36	31.1	29.6	34.8	46.8
36	32.1	29.4	26.1	29.4	42
37	32.2	29	25.7	29.8	43
38	29.5	27.5	24.5	26.7	38.2
39	28	24.2	22.7	25.2	37.7
40	25.4	21.2	19.8	23.2	35.3
41	25.3	21.6	19.3	23.4	35.2
42	25.2	21.5	19.4	23.5	34.9
43	22.5	19.2	16.8	21.8	31.1
44	22.4	19.2	17.9	20.9	30.4
45	19.8	14.6	13.2	19.9	30
46	18.5	13.6	12.9	19.3	27
47	17.8	12.5	12.1	19	26.5
48	16.5	11.8	11.5	16.9	24.5
49	15.4	11.4	10	15.2	23.9
50	14.1	11.1	8.6	14.6	21.6
51	13.5	9.7	8.5	13.9	21.2
52	13.7	10.8	8.6	13.5	21.3
53	12.7	9.7	8.1	13.2	19.4
54	12.2	9.5	7.7	12.7	18.6
55	11.1	9.1	6.4	11.1	17.4
56	10	9.6	5.1	9.4	16.2
57	12.7	10.3	8.6	11.8	19.3
58	8.1	7.5	5	6.6	12.8
59	6.2	6.6	3.2	4.8	10.3
60	7.8	6.6	4.9	7.1	12.2
61	9	9.1	5.4	8.1	13.6
62	8.8	8.8	5.1	7.8	13.5
63	9.2	9.7	5.3	8.3	13.9
64	8.7	8	5.7	7.7	13
65	8.2	7.8	5.1	12.7	12.5
66	6.5	6.3	3.3	5.7	10.8
67	5.7	5.7	2.8	4.9	9.3
68	5.5	5.4	2.9	5.3	8.7
69	5.3	5.7	2.6	4.8	8.5
70	5.8	6.4	3.1	5	9.1
71	5.8	5.6	3.3	5.4	8.9
72	5.4	5.3	2.9	4.9	8.6
73	4.9	5	2.3	5.1	7.6
74	4.3	4	2.2	4.2	6.9
75	4.4	3.9	2.5	4.3	6.9
76	4.7	4.6	2.8	4.7	6.8
77	4.5	4.8	2.9	4.3	6.2
78	4	4.2	2.2	3.9	5.9
79	4.2	4	2.7	3.9	6.4
80	4.1	3.7	2.9	3.8	6
81	4.3	4.5	2.4	4.1	6.3
82	3.7	4	1.9	3.7	5.6
83	3.3	3.2	1.9	3.1	5.1
84	2.7	2.6	1.4	2.7	4.2
85	2.8	2.7	1.6	2.6	4.3
86	2.5	2.7	1.5	2.2	3.7
87	1.7	1.6	1	1.5	2.6
88	2	1.7	1.2	1.9	3
89	2.6	1.9	1.8	2.3	3.9
90	2.3	1.5	1.7	2.2	3.5
91	1.6	1.1	1	1.5	2.6
92	1.1	1	0.9	0.8	1.7
93	1.1	0.8	0.7	1.1	1.7
94	1	0.8	0.6	0.9	1.6
95	1.1	1	0.8	1	1.7
96	1	1	0.7	1	1.4
97	0.8	0.6	0.5	0.9	1.3
98	0.8	0.7	0.6	0.8	1.1
99	0.6	0.6	0.5	0.7	0.5
100	0.5	0.6	0.3	0.6	0.6
101	0.6	0.6	0.3	0.7	0.9
102	0.5	0.6	0.2	0.6	0.7
103	0.5	0.7	0.2	0.6	0.8
104	0.5	0.6	0.2	0.6	0.7
105	0.4	0.4	0.1	0.4	0.6
106	0.3	0.4	0.1	0.4	0.4
107	0.3	0.4	0.1	0.4	0.5
108	0.3	0.3	0.2	0.5	0.5
109	0.4	0.4	0.1	0.5	0.5
110	0.6	0.5	0.2	0.7	0.9
111	0.5	0.6	0.2	0.5	0.7
112	0.4	0.5	0.2	0.5	0.6
113	0.4	0.5	0.2	0.5	0.5
114	0.3	0.3	0.2	0.4	0.4
115	0.3	0.4	0.1	0.5	0.4
116	0.3	0.2	0.1	0.4	0.4
117	0.2	0.1	0.1	0.3	0.3
118	0.2	0.2	0	0.2	0.3
119	0.2	0.2	0.1	0.3	0.3
120	0.2	0.2	0.1	0.3	0.3
121	0.1	0.2	0	0.2	0.1

## Sheet: LLIN use-dis-breeding-sit(Fig5)
Week	Proportion of individuals using LLINs per week (%)	≤1km	>1km
1	30.93	21.28	35.51
2	39.57	37.47	40.57
3	45.39	43.59	46.25
4	45	44.71	45.13
5	53.27	52.36	53.7
6	51.84	52.03	51.75
7	45.75	46.98	45.17
8	47.91	47.97	47.88
9	52.76	55.12	51.65
10	56.78	56.49	56.91
11	55.52	58.23	54.25
12	53.9	56.83	52.52
13	54.77	56.35	54.03
14	54.69	56.24	53.96
15	55.51	57.8	54.43
16	53.16	54.27	52.63
17	50.24	53.9	48.52
18	47.44	54.57	44.07
19	45.34	53.72	41.39
20	46.1	55.21	41.8
21	45.11	52.04	41.83
22	44.11	50.76	40.98
23	41.92	46.94	39.56
24	42.22	47.39	39.79
25	40.76	44.78	38.87
26	39.82	44.95	37.4
27	35.88	41.57	33.2
28	36.43	41.53	34.02
29	40.2	42.37	39.19
30	37.13	40.15	35.72
31	35.74	40.75	33.38
32	34.5	38.21	32.75
33	35.52	41.57	32.68
34	33.91	38.18	31.9
35	36.04	39.28	34.53
36	32.09	34.85	30.8
37	32.25	36.95	30.03
38	29.54	34.87	27.03
39	27.96	33.5	25.35
40	25.35	29.65	23.33
41	25.25	26.43	24.7
42	25.19	27.16	24.26
43	22.48	23.83	21.84
44	22.42	26.78	20.37
45	19.78	23.7	17.93
46	18.5	23.25	16.27
47	17.82	19.05	17.24
48	16.48	18.53	15.51
49	15.41	18.64	13.88
50	14.13	17.72	12.44
51	13.53	15.9	12.42
52	13.71	18.01	11.68
53	12.74	17.59	10.45
54	12.2	15.02	10.87
55	11.06	12.53	10.36
56	10.04	14.06	8.14
57	12.72	13.44	12.38
58	8.07	12.47	5.98
59	6.21	10.86	4
60	7.81	11.02	6.29
61	9.04	11.86	7.7
62	8.8	10.51	7.99
63	9.24	10.98	8.41
64	8.67	9.81	8.13
65	8.24	9.09	7.83
66	6.52	7.92	5.85
67	5.68	7.7	4.72
68	5.52	7.45	4.61
69	5.33	7.8	4.15
70	5.83	7.82	4.89
71	5.79	8.26	4.61
72	5.37	7.35	4.43
73	4.89	6.73	4.02
74	4.29	5.39	3.76
75	4.41	5.89	3.71
76	4.66	6.12	3.96
77	4.5	5.97	3.8
78	3.99	5.46	3.29
79	4.24	5.72	3.53
80	4.12	5.28	3.57
81	4.25	4.73	4.02
82	3.73	5.54	2.86
83	3.31	4.58	2.7
84	2.68	3.52	2.28
85	2.8	3.8	2.32
86	2.49	2.76	2.36
87	1.7	1.76	1.68
88	1.95	2.29	1.79
89	2.56	2.3	2.68
90	2.27	2.15	2.33
91	1.58	1.68	1.54
92	1.14	1.34	1.04
93	1.11	1.28	1.03
94	1	1.51	0.76
95	1.13	1.07	1.15
96	1.03	1.3	0.9
97	0.83	1.02	0.73
98	0.8	0.77	0.82
99	0.56	0.72	0.48
100	0.5	0.68	0.41
101	0.59	0.98	0.4
102	0.51	0.83	0.36
103	0.54	0.92	0.36
104	0.5	0.74	0.38
105	0.4	0.57	0.32
106	0.32	0.28	0.34
107	0.34	0.51	0.25
108	0.35	0.49	0.28
109	0.36	0.45	0.31
110	0.56	0.87	0.41
111	0.47	0.66	0.37
112	0.42	0.68	0.3
113	0.42	0.68	0.29
114	0.28	0.36	0.25
115	0.31	0.38	0.27
116	0.27	0.3	0.25
117	0.22	0.15	0.25
118	0.18	0.23	0.15
119	0.18	0.27	0.15
120	0.2	0.23	0.19
121	0.12	0.13	0.12

## Sheet: LLIN use, malaria & rain(Fig6)
Proportion of individuals using LLINs per week (%)	Malaria (PF and PV) episodes	Rainfall (mm)
30.9	13	19.7
39.6	11	29.8
45.4	11	24
45	12	24.6
53.3	8	80.1
51.8	9	59.7
45.8	12	0
47.9	5	0
52.8	12	0
56.8	23	0
55.5	25	0
53.9	13	0
54.8	16	0
54.7	14	0
55.5	7	0
53.2	14	0
50.2	9	0
47.4	10	0
45.3	15	0
46.1	6	0
45.1	10	0
44.1	3	0
41.9	9	0
42.2	6	0
40.8	8	0
39.8	11	0
35.9	2	0
36.4	5	7.7
40.2	3	16
37.1	4	0
35.7	7	2.5
34.5	2	0
35.5	1	0
33.9	6	0
36	5	1.9
32.1	10	29.6
32.2	4	0
29.5	10	34.5
28	6	34.7
25.4	14	0
25.3	9	6.7
25.2	8	63.6
22.5	2	7.4
22.4	5	8.6
19.8	10	65.5
18.5	12	30
17.8	15	20.6
16.5	29	8.7
15.4	17	0.1
14.1	15	19.7
13.5	24	29.8
13.7	26	24
12.7	31	24.6
12.2	16	2.1
11.1	17	0.3
10	12	0
12.7	17	0
8.1	19	0
6.2	8	0
7.8	10	0
9	6	2.4
8.8	5	0.4
9.2	2	0
8.7	3	0
8.2	3	0
6.5	5	0
5.7	8	0
5.5	8	0
5.3	12	0
5.8	10	3
5.8	9	14.5
5.4	6	5.1
4.9	7	0
4.3	10	0
4.4	5	0
4.7	5	0
4.5	12	0
4	9	3.7
4.2	6	3.4
4.1	8	1.4
4.3	6	8.7
3.7	11	7.55
3.3	11	41
2.7	6	16
2.8	19	9.1
2.5	14	70.3
1.7	12	107.8
2	28	54.1
2.6	14	0
2.3	5	3.9
1.6	15	21.1
1.1	22	0
1.1	14	30
1	13	7
1.1	7	43.2
1	9	32.1
0.8	12	84
0.8	19	41.2
0.6	15	44
0.5	10	16.2
0.6	9	28
0.5	10	32
0.5	4	42
0.5	2	15.3
0.4	11	12.1
0.3	10	33.2
0.3	11	21.9
0.3	19	30
0.4	4	1
0.6	8	0
0.5	6	0
0.4	0	0.7
0.4	3	0
0.3	5	0
0.3	4	1.7
0.3	2	18.1
0.2	1	0
0.2	0	0
0.2	0	0
0.2		0
0.1		0
		0
		0
		0
		0
